# Supplementary material for: Whole-genome resequencing reveals signatures of selection and timing of duck domestication
Source: Gigascience. 2018 Apr 9;7(4):giy027. doi: 10.1093/gigascience/giy027 (PMC6007426; doi:10.1093/gigascience/giy027)
Supplement: Supplemental material [file giy027_supp.zip]

Archive with 7 entries (7 files):
- supplemental Figure S1.pdf
- supplemental Figure S2.pdf
- Supplemental Figure S3.pdf
- Supplemental Figure S4.pdf
- Supplemental Figure S5.pdf
- Supplemental Figure S6.pdf
- Supplementary Tables.xlsx
