# Supplementary material for: Whole-genome resequencing reveals signatures of selection and timing of duck domestication
Source: Gigascience. 2018 Apr 9;7(4):giy027. doi: 10.1093/gigascience/giy027 (PMC6007426; doi:10.1093/gigascience/giy027)
Supplement: Supplemental material [file giy027_supp.zip › Supplementary Tables.xlsx]

## Sheet: Table S1
Table S1 Summary of genome sequencing and mapping statistic
Sample ID	Yield (Gbases)	Mapped Reads	Mean Depth	coverage(%)	pair end reads length (bp)
MDN1	22.2178	18631286558	17.41	98.9	100
MDN2	6.55762	5522533574	5.16	96.4	100
MDN3	6.49414	5661234328	5.29	96.7	100
MDN4	5.99414	5186518844	4.85	95.9	100
MDN5	6.32324	5511879659	5.15	96.6	100
MDN6	6.45801	5696436489	5.32	96.8	100
MDN7	6.16016	5469301753	5.11	96.4	100
MDN8	5.76465	5012597678	4.68	95.8	100
MDZ1	13.7165	10253053569	9.58	98.7	150
MDZ2	13.6935	10099698004	9.44	98.7	150
MDZ3	12.7054	10992373691	10.27	98.9	150
MDZ4	11.2643	12731750063	11.9	99.1	150
MDZ5	12.1737	11551236269	10.8	99	150
MDZ6	12.8516	10989375937	10.27	98.9	150
MDZ7	11.9013	11420838612	10.67	99	150
MDZ8	18.7562	12540192434	11.72	98.5	150
MDZ9	12.5964	11042808848	10.32	98.6	150
MDZ10	12.1146	12234371299	11.43	98.7	150
MDZ11	11.6544	12479697185	11.66	98.7	150
MDZ12	11.9722	11814294415	11.04	98.7	150
MDZ13	11.4927	12543670186	11.72	98.7	150
MDZ14	12.335	11809062049	11.04	98.7	150
PK1	9.88281	8629828182	8.07	98.6	100
PK2	5.50684	4826715579	4.51	96	100
PK3	4.77441	4194608119	3.92	94.6	100
PK4	6.16504	5383460818	5.03	96.8	100
PK5	6.14258	5374422616	5.02	96.7	100
PK6	4.95898	4361148622	4.08	95.2	100
PK7	4.875	4288648714	4.01	95	100
PK8	6.29785	5499305873	5.14	97	100
CV1	9.90332	8559432949	8	98.3	100
CV2	5.66504	4643236020	4.34	95.8	100
CV3	5.32812	4694836057	4.39	95.8	100
CV4	5.38672	4648893762	4.34	95.8	100
CV5	5.34082	5449450239	5.09	96.8	100
CV6	6.28613	4865252003	4.55	96	100
CV7	4.81738	4095588646	3.83	94.4	100
CV8	5.12598	4448404602	4.16	95.3	100
ML1	10.043	8628652286	8.06	98.3	100
ML2	6.48047	5491800199	5.13	95.6	100
ML3	6.90527	4561531348	4.26	93.6	100
ML4	6.68262	4333086541	4.05	91.7	100
ML5	6.09863	4444573450	4.15	93.7	100
ML6	6.00293	5137570088	4.8	95.8	100
ML7	6.26758	5356428195	5.01	96	100
ML8	6.03223	5133275789	4.8	95.1	100
JD1	6.31445	5453724917	5.1	96.3	100
JD2	13.1396	11440023215	10.69	98.7	100
JD3	6.53418	5884111833	5.5	96.5	100
JD4	5.97559	5027076602	4.7	95.2	100
JD5	6.25586	5489970084	5.13	96	100
JD6	6.81543	6011206581	5.62	96.7	100
JD7	5.4707	4782375711	4.47	95.2	100
JD8	6.08203	5422115027	5.07	96.3	100
SM1	11.8105	10585329436	9.89	98.6	100
SM2	5.65918	5015765915	4.69	95.5	100
SM3	6.3916	5453619684	5.1	96.3	100
SM4	6.1123	5148755704	4.81	95.7	100
SM5	6.60938	5608632321	5.24	96.4	100
SM6	6.53125	5885775073	5.5	96.6	100
SM7	5.80957	5182634157	4.84	95	100
SM8	6.02539	5301172956	4.95	96.3	100
SX1	6.20703	5598878332	5.23	96.4	100
SX2	9.61914	8669009058	8.1	98.3	100
SX3	6.33984	5576786786	5.21	96.6	100
SX4	5.72266	5074914806	4.74	96	100
SX5	4.61523	4333329894	4.05	94.3	100
SX6	5.73633	5054282907	4.72	95.7	100
SX7	6.23633	5522923306	5.16	96.4	100
SX8	6.16309	5538676360	5.18	96.3	100
GY1	11.7295	10593231173	9.9	98.5	100
GY2	6.78809	5796323555	5.42	96.6	100
GY3	6.60449	4229478515	3.95	93.9	100
GY4	6.41992	5360262606	5.01	95.5	100
GY5	5.87402	4992106785	4.67	95.6	100
GY6	6.19531	5360262606	5.01	95.5	100
GY7	6.29297	5539189708	5.18	96.4	100
GY8	5.12598	4348091348	4.06	94.4	100
Mean	7.86377		6.41615
Total	613.374	535524399102

## Sheet: Table S2
Table S2 summary of SNPs and INDELs
Sample ID	SNP count	SNP heterozygote	SNP homozygote	duck dbSNP in GVM		Covered Rate in dbSNP	INDEL count	Insertion count	Deletion count
				No Validated	Validated
MDN1	9515957	6239875	3276082	5230896	4285061	0.521739	891851	384295	507556
MDN2	5679665	2695181	2984484	2784514	2895151	0.352507	440966	193020	247946
MDN3	5659930	2652357	3007573	2770047	2889883	0.351865	405935	179063	226872
MDN4	5236359	2349505	2886854	2528864	2707495	0.329658	363346	161119	202227
MDN5	5514428	2525304	2989124	2684623	2829805	0.34455	400370	176387	223983						S
MDN6	5442087	2490922	2951165	2652582	2789505	0.339643	413496	182473	231023
MDN7	5440734	2479382	2961352	2648853	2791881	0.339933	388086	171000	217086
MDN8	4942979	2137120	2805859	2361498	2581481	0.314315	347167	153860	193307
MDZ1	5731158	2979785	2751373	2526410	3204748	0.390202	544229	216330	327899
MDZ2	5881646	3054948	2826698	2705855	3175791	0.386677	554133	222322	331811
MDZ3	6043120	3338436	2704684	2615307	3427813	0.417362	599541	237051	362490
MDZ4	7011762	4136018	2875744	3218830	3792932	0.461818	758531	298599	459932
MDZ5	6869536	3791356	3078180	3337075	3532461	0.430104	697947	278349	419598
MDZ6	6282680	3433482	2849198	2863559	3419121	0.416304	620117	246942	373175
MDZ7	6413891	3614840	2799051	2866909	3546982	0.431872	658585	259733	398852
MDZ8	6065654	3205612	2860042	2421315	3644339	0.443726	618535	238234	380301
MDZ9	6141281	3068812	3072469	2752489	3388792	0.412611	627458	245769	381689
MDZ10	6166956	3492856	2674100	2468852	3698104	0.450272	668496	257395	411101
MDZ11	6331021	3537249	2793772	2593441	3737580	0.455079	701440	270502	430938
MDZ12	6701076	3952093	2748983	3048617	3652459	0.444715	697800	274149	423651
MDZ13	6690068	3728168	2961900	2958963	3731105	0.45429	738657	287468	451189
MDZ14	6393227	3589409	2803818	2779208	3614019	0.440034	678421	264139	414282
PK1	4540793	2665290	1875503	1210991	3329802	0.405429	247214	101557	145657
PK2	2854422	1243977	1610445	658318	2196104	0.267392	253679	205736	47943
PK3	2426218	997851	1428367	550623	1875595	0.228368	205283	84242	121041
PK4	3340982	1528591	1812391	759873	2581109	0.31427	299452	123750	175702
PK5	3254157	1481860	1772297	822138	2432019	0.296117	287523	118560	168963
PK6	2517621	990037	1527584	596339	1921282	0.233931	220686	90566	130120
PK7	2578762	989404	1589358	593759	1985003	0.241689	223017	92252	130765
PK8	3249547	1546826	1702721	782246	2467301	0.300413	295940	122029	173911
CV1	4916202	2328466	2587736	840887	4075315	0.4962	472316	198424	273892
CV2	3076699	974538	2102161	433987	2642712	0.32177	274131	115441	158690
CV3	3075681	941448	2134233	443795	2631886	0.320452	278269	116945	161324
CV4	3000698	941501	2059197	401794	2598904	0.316436	269345	112936	156409
CV5	3541658	1236420	2305238	515198	3026460	0.368494	326274	137039	189235
CV6	3177453	1047297	2130156	446346	2731107	0.332533	289141	121735	167406
CV7	2586574	686132	1900442	349603	2236971	0.272368	229963	96559	133404
CV8	2896661	848249	2048412	402023	2494638	0.303741	259167	108909	150258
ML1	5031750	2808205	2223545	1264198	3767552	0.458728	435707	181789	253918
ML2	3981985	1907574	2074411	963978	3018007	0.367465	304045	127908	176137
ML3	3362210	1487159	1875051	793739	2568471	0.312731	252965	106779	146186
ML4	3266989	1442119	1824870	795380	2471609	0.300937	236215	100184	136031
ML5	3359490	1458059	1901431	800767	2558723	0.311544	254737	108103	146634
ML6	3580371	1604746	1975625	826090	2754281	0.335355	281249	118029	163220
ML7	3745587	1665049	2080538	886882	2858705	0.348069	294187	123254	170933
ML8	3709686	1714343	1995343	878158	2831528	0.34476	280987	118129	162858
JD1	4244532	1525168	2719364	1454479	2790053	0.33971	338773	144993	193780
JD2	6052996	3120386	2932610	2237862	3815134	0.464521	566902	240790	326112
JD3	4670024	1920070	2749954	1640905	3029119	0.368818	372068	158809	213259
JD4	4039986	1474147	2565839	1385648	2654338	0.323186	310509	133201	177308
JD5	4360877	1723257	2637620	1503746	2857131	0.347877	339798	145332	194466
JD6	4568903	1891377	2677526	1582149	2986754	0.36366	363552	155280	208272
JD7	3773352	1083048	2690304	1279777	2493575	0.303612	297978	127379	170599
JD8	3934734	1366256	2568478	1325218	2609516	0.317728	322399	137530	184869
SM1	6159113	3409808	2749305	2316874	3842239	0.467822	565247	240516	324731
SM2	3941710	1627925	2313785	1348795	2592915	0.315707	307873	132055	175818
SM3	4202769	1707626	2495143	1449125	2753644	0.335277	330475	141670	188805
SM4	4050846	1725573	2325273	1382560	2668286	0.324884	301761	129154	172607
SM5	4419075	1929303	2489772	1538048	2881027	0.350787	333622	142870	190752
SM6	4382724	1914934	2467790	1512037	2870687	0.349528	349399	148603	200796
SM7	4096384	1756061	2340323	1397844	2698540	0.328568	295205	126425	168780
SM8	4012045	1683370	2328675	1367799	2644246	0.321957	318889	136277	182612
SX1	4116468	1827223	2289245	1365214	2751254	0.334986	326523	138322	188201
SX2	5658608	3130609	2527999	2048075	3610533	0.43961	492048	208232	283816
SX3	4271720	1935893	2335827	1450522	2821198	0.343502	334722	142479	192243
SX4	2348556	981751	1366805	769890	1578666	0.192215	305654	129078	176576
SX5	3335999	1281853	2054146	1082081	2253918	0.274432	250310	106938	143372
SX6	3944294	1734248	2210046	1308410	2635884	0.320939	300025	128109	171916
SX7	4222563	1928496	2294067	1435080	2787483	0.339397	329148	140136	189012
SX8	3942692	1779027	2163665	1303123	2639569	0.321388	322152	136812	185340
GY1	5690897	2838161	2852736	2043036	3647861	0.444155	527470	223733	303737
GY2	4235155	1628883	2606272	1419457	2815698	0.342833	342206	145191	197015
GY3	3313726	1096515	2217211	1064689	2249037	0.273837	257709	110404	147305
GY4	4057284	1595708	2461576	1346559	2710725	0.330051	323171	137560	185611
GY5	3784092	1333822	2450270	1243634	2540458	0.30932	295482	126012	169470
GY6	4037958	1633654	2404304	1333577	2704381	0.329279	321217	135972	185245
GY7	4030728	1525216	2505512	1337308	2693420	0.327944	327295	138688	188607
GY8	3260831	1078217	2182614	1039911	2220920	0.270414	250089	106829	143260
Total	36107949			28199227	7908722	0.963	3082731

## Sheet: Table S3
Table S3 INDELs statistics of 9 population ducks
INDEL Length	Count	Percentage
1	1183582	0.386266
2	445031	0.145237
3	343628	0.112144
4	233591	0.0762331
5	157922	0.0515383
6	118683	0.0387326
7	81481	0.0265916
8	87152	0.0284423
9	56572	0.0184624
10	54612	0.0178228
11	37825	0.0123443
12	34845	0.0113718
13	23704	0.00773587
14	23237	0.00758347
15	16080	0.00524776
16	16073	0.00524547
17	11777	0.00384346
18	11428	0.00372956
19	8254	0.00269372
20	9748	0.00318129
21	6043	0.00197215
22	6968	0.00227403
23	4342	0.00141703
24	5268	0.00171923
25	3538	0.00115464
26	4745	0.00154855
27	3741	0.00122089
28	4864	0.00158738
29	5415	0.0017672
30	7416	0.00242023
31	3954	0.0012904
32	4399	0.00143563
33	3708	0.00121012
34	4553	0.00148589
35	3613	0.00117911
36	4132	0.00134849
37	3827	0.00124895
38	3904	0.00127408
39	3332	0.00108741
40	3724	0.00121534
41	2207	0.000720261
42	2427	0.000792059
43	1866	0.000608975
44	1992	0.000650095
45	1631	0.000532282
46	1927	0.000628882
47	1449	0.000472886
48	1547	0.000504868
49	1227	0.000400435
50	1182	0.000385749
Total	3064166	1

## Sheet: Table S4
Table S4 global Fst between each population
	MDN	MDZ	PK	CV	ML	JD	SX	SM	GY
MDN	-	0.100185	0.272685	0.312992	0.267693	0.273386	0.21315	0.230207	0.26779
MDZ	-	-	0.196616	0.239649	0.18833	0.199109	0.132194	0.153938	0.189705
PK	-	-	-	0.223256	0.184361	0.28353	0.196445	0.232315	0.256501
CV	-	-	-	-	0.204604	0.340651	0.256983	0.290258	0.32011
ML	-	-	-	-	-	0.286107	0.206939	0.235011	0.272285
JD	-	-	-	-	-	-	0.171345	0.197131	0.262876
SX	-	-	-	-	-	-	-	0.127229	0.152452
SM	-	-	-	-	-	-	-	-	0.215092
GY	-	-	-	-	-	-	-	-	-

## Sheet: Table S5
Table S5 gene name in top 5% sweep regions
Scaffold	Gene_start	Gene_end	Ensembl_gene_name	Offical_gene_name
KB742479.1	1924394	1936682	ENSAPLG00000002631	RAB22A
KB742479.1	1987407	1992041	ENSAPLG00000002898	C20orf85
KB742441.1	2370243	2844051	ENSAPLG00000016368	ADGRB3
KB742969.1	661159	815929	ENSAPLG00000011520	TMEM132C
KB742887.1	1264100	1327073	ENSAPLG00000008987	PLEKHA5
KB742554.1	48532	48666	ENSAPLG00000000277	SNORA47
KB742554.1	50043	74231	ENSAPLG00000001528	AGGF1
KB742554.1	2167199	2185468	ENSAPLG00000010826	----
KB742554.1	2470489	2497582	ENSAPLG00000012182	----
KB742781.1	1106745	1156636	ENSAPLG00000010128	PLEKHH2
KB742984.1	1700212	1827119	ENSAPLG00000009300	WWOX
KB742984.1	3453500	3505708	ENSAPLG00000010652	PLCG2
KB743045.1	1679284	1760545	ENSAPLG00000011316	CERS6
KB743435.1	631417	636405	ENSAPLG00000015940	----
KB742459.1	430327	524264	ENSAPLG00000010597	WNT7B
KB742459.1	2093796	2098567	ENSAPLG00000013304	----
KB742605.1	1962450	2046614	ENSAPLG00000014792	----
KB742655.1	1835353	1938938	ENSAPLG00000006616	----
KB743402.1	816384	830357	ENSAPLG00000003808	CCND1
KB742448.1	1356671	1375005	ENSAPLG00000005769	CDK7
KB742448.1	1596590	1634627	ENSAPLG00000007600	PAPD4
KB742448.1	1679826	1743827	ENSAPLG00000007877	HOMER1
KB742617.1	1852400	1855813	ENSAPLG00000003207	TMEM52B
KB742652.1	25495	32765	ENSAPLG00000012520	TOPORS
KB743177.1	1158725	1180882	ENSAPLG00000012105	KLHL7
KB742840.1	911867	1053818	ENSAPLG00000013606	----
KB743157.1	96042	99504	ENSAPLG00000012585	PDCD5
KB743157.1	207365	222004	ENSAPLG00000013158	ZNF507
KB742402.1	577267	1038081	ENSAPLG00000004871	CTNNA3
KB742739.1	47000	98312	ENSAPLG00000012191	CLDN10
KB743073.1	1287272	1380131	ENSAPLG00000003528	----
KB742658.1	808333	1071440	ENSAPLG00000012994	GRIK2
KB743050.1	472040	507941	ENSAPLG00000008096	PNPLA8
KB742791.1	598429	792241	ENSAPLG00000006705	----
KB742791.1	1028132	1062563	ENSAPLG00000006758	PLPPR1
KB742791.1	1139820	1181306	ENSAPLG00000008012	GRIN3A
KB743610.1	563900	564816	ENSAPLG00000004377	RPL35
KB742858.1	4779	78753	ENSAPLG00000007792	----
KB743171.1	39626	91688	ENSAPLG00000006453	KIAA0368
KB743171.1	100915	125505	ENSAPLG00000007236	SMC2
KB743171.1	136621	146205	ENSAPLG00000008342	PTGR1
KB742632.1	488043	530093	ENSAPLG00000009292	RGS7BP
KB743728.1	220269	225974	ENSAPLG00000011982	----
KB742561.1	931481	994306	ENSAPLG00000012759	PIK3C3
KB743256.1	1152366	1189097	ENSAPLG00000002844	YLPM1
KB742799.1	588382	623056	ENSAPLG00000012723	NVL
KB742799.1	624273	630623	ENSAPLG00000012950	CNIH4
KB742900.1	181398	205623	ENSAPLG00000013762	----
KB742900.1	182030	182097	ENSAPLG00000000499	----
KB742900.1	182601	182697	ENSAPLG00000000562	----
KB742900.1	182853	182938	ENSAPLG00000000232	----
KB742430.1	758034	824399	ENSAPLG00000005733	SPATA17
KB742980.1	796281	844739	ENSAPLG00000007555	----
KB742785.1	718906	719028	ENSAPLG00000001638	----
KB743056.1	379450	404795	ENSAPLG00000015377	VSTM2A
KB744292.1	333080	337244	ENSAPLG00000007479	ZNF438
KB743013.1	20455	66779	ENSAPLG00000004867	CLCN3
KB743564.1	851013	875728	ENSAPLG00000013921	KIAA1524
KB743053.1	438043	446668	ENSAPLG00000006075	HAS2
KB742983.1	778409	810556	ENSAPLG00000006435	----
KB742876.1	734190	763015	ENSAPLG00000016318	NCBP1
KB742895.1	402358	484224	ENSAPLG00000007062	SPEF2
KB742895.1	603199	612002	ENSAPLG00000007705	SKP2
KB743121.1	45426	100015	ENSAPLG00000007563	TMPRSS15
KB742602.1	357177	358656	ENSAPLG00000011429	C5orf51
KB743459.1	394261	396794	ENSAPLG00000003311	SNTN
KB743868.1	259383	317660	ENSAPLG00000009218	DTWD2
KB742613.1	188275	244846	ENSAPLG00000008632	----
KB743572.1	353337	353960	ENSAPLG00000000959	C5orf30
KB743572.1	462079	472108	ENSAPLG00000010451	NUDT12
KB742640.1	491683	519437	ENSAPLG00000006031	RCL1
KB742640.1	559205	565664	ENSAPLG00000006614	CDC37L1
KB743543.1	146812	204505	ENSAPLG00000004422	ARID4B
KB746632.1	246623	293555	ENSAPLG00000012563	PDS5A
KB742787.1	91125	98172	ENSAPLG00000012835	CCDC112
KB742573.1	235434	259441	ENSAPLG00000013969	RASEF
KB742573.1	499511	506084	ENSAPLG00000014375	IDNK
KB742741.1	269999	270801	ENSAPLG00000014256	----
KB742597.1	429994	442903	ENSAPLG00000002713	PHC1
KB742597.1	460760	460918	ENSAPLG00000001989	----
KB742544.1	6451	6684	ENSAPLG00000002276	MRPL17
KB744159.1	325645	328949	ENSAPLG00000014294	FST
KB743120.1	218056	256675	ENSAPLG00000010983	SLC38A9
KB744087.1	87702	99398	ENSAPLG00000001554	C5orf34
KB743778.1	79397	104766	ENSAPLG00000004801	----
KB743466.1	331493	331681	ENSAPLG00000015554	----
KB745911.1	292663	309772	ENSAPLG00000002434	UNC93A
KB745911.1	319170	323351	ENSAPLG00000002482	----
KB744573.1	2002	28540	ENSAPLG00000006280	----
KB744638.1	39845	65973	ENSAPLG00000007706	EDEM3
KB743173.1	250729	256962	ENSAPLG00000007562	----
KB744936.1	46540	68424	ENSAPLG00000005023	----
KB744294.1	45810	117286	ENSAPLG00000002754	MEGF10
KB744645.1	71111	105882	ENSAPLG00000006250	EFNA5
KB743474.1	836	4699	ENSAPLG00000010226	----
KB742438.1	74414	116118	ENSAPLG00000009879	AACS
KB745111.1	88946	117634	ENSAPLG00000008400	----
KB743272.1	70598	70759	ENSAPLG00000000408	U1
KB749023.1	6561	26659	ENSAPLG00000008852	TTLL12
KB742769.1	54700	54791	ENSAPLG00000000326	SNORD121A
KB743712.1	17289	36481	ENSAPLG00000009912	----
KB744462.1	4970	12557	ENSAPLG00000007069	SYNGAP1
KB744786.1	14207	14274	ENSAPLG00000000334	----
KB746140.1	16804	23226	ENSAPLG00000009297	LIX1
KB746345.1	11094	11179	ENSAPLG00000000318	----
KB744585.1	3836	20815	ENSAPLG00000013555	----
KB743772.1	3736	20821	ENSAPLG00000005114	----
KB746175.1	1636	12789	ENSAPLG00000010290	----
KB744385.1	2098	15054	ENSAPLG00000009222	----
KB745671.1	6413	9583	ENSAPLG00000011371	----
KB744779.1	967	3862	ENSAPLG00000015385	----
KB744779.1	7448	13182	ENSAPLG00000015392	----
KB746839.1	239	7736	ENSAPLG00000004652	----
KB746089.1	483	5349	ENSAPLG00000005611	----
KB743036.1	3429	8494	ENSAPLG00000014338	----
KB743782.1	4248	11973	ENSAPLG00000004964	SMAD2
KB746096.1	4636	5158	ENSAPLG00000008668	RPL37
KB745453.1	2777	8660	ENSAPLG00000007451	----
KB753412.1	2	3716	ENSAPLG00000005990	----
KB742808.1	4775434	4795958	ENSAPLG00000003693	----
KB742471.1	617906	698303	ENSAPLG00000006955	PRKAR2B
KB742432.1	100499	106492	ENSAPLG00000008745	----
KB742432.1	110697	120195	ENSAPLG00000008759	----
KB742887.1	2622830	2650597	ENSAPLG00000010794	SLC15A5
KB742685.1	2915508	2969436	ENSAPLG00000003219	STON2
KB742554.1	48532	48666	ENSAPLG00000000277	SNORA47
KB742554.1	50043	74231	ENSAPLG00000001528	AGGF1
KB742554.1	992988	996615	ENSAPLG00000007082	NSA2
KB742554.1	2043679	2056406	ENSAPLG00000010278	ZNF366
KB742554.1	2370885	2446942	ENSAPLG00000011043	PGM5
KB742554.1	2524748	2600880	ENSAPLG00000012724	DOCK8
KB742554.1	2714287	2740610	ENSAPLG00000013448	KANK1
KB742554.1	3504175	3561971	ENSAPLG00000003657	----
KB742984.1	3121954	3126555	ENSAPLG00000009633	ATMIN
KB742984.1	3507728	3530845	ENSAPLG00000011601	----
KB742523.1	444800	612605	ENSAPLG00000006978	ADAMTS17
KB742433.1	1934183	1965330	ENSAPLG00000014537	----
KB743045.1	1382066	1390124	ENSAPLG00000006927	KLHL41
KB742464.1	2364584	2425487	ENSAPLG00000004523	SLC4A11
KB742424.1	1562369	1669277	ENSAPLG00000004203	CDH2
KB743275.1	2801632	2830724	ENSAPLG00000012132	ZNF106
KB743158.1	556981	621688	ENSAPLG00000012081	DPP10
KB743158.1	2669964	2868017	ENSAPLG00000002773	THSD7B
KB742594.1	623118	765616	ENSAPLG00000002486	BACH2
KB742539.1	530010	558445	ENSAPLG00000013443	PITRM1
KB742539.1	891690	899808	ENSAPLG00000013717	KLF6
KB742459.1	2093796	2098567	ENSAPLG00000013304	----
KB743520.1	1806139	2035196	ENSAPLG00000014655	RGS7
KB742571.1	385335	554688	ENSAPLG00000007900	GTDC1
KB743291.1	2111753	2205036	ENSAPLG00000005783	UNC80
KB743351.1	9127	778159	ENSAPLG00000016297	DMD
KB743226.1	601689	632761	ENSAPLG00000006637	EIF3A
KB743226.1	636314	642587	ENSAPLG00000007524	FAM45A
KB743670.1	1371707	1587676	ENSAPLG00000010267	PACRG
KB744195.1	442280	468263	ENSAPLG00000002860	HPGD
KB742690.1	1204651	1413774	ENSAPLG00000008225	PDE1C
KB742912.1	14657	200151	ENSAPLG00000014385	TRDN
KB742448.1	1356671	1375005	ENSAPLG00000005769	CDK7
KB742448.1	1596590	1634627	ENSAPLG00000007600	PAPD4
KB742836.1	111351	112346	ENSAPLG00000001496	MC4R
KB743110.1	1263503	1603118	ENSAPLG00000014530	KCNQ1
KB743110.1	1707387	1708617	ENSAPLG00000014648	PHLDA2
KB742617.1	1424425	1432858	ENSAPLG00000003024	TIGAR
KB742617.1	1644262	1647340	ENSAPLG00000003141	----
KB742617.1	1773647	1788981	ENSAPLG00000003147	YBX3
KB742652.1	1463790	1536250	ENSAPLG00000014219	ABCA1
KB742652.1	1719528	1728165	ENSAPLG00000003392	LPL
KB743157.1	96042	99504	ENSAPLG00000012585	PDCD5
KB742899.1	1284407	1315684	ENSAPLG00000004612	TRIP4
KB742815.1	546828	584408	ENSAPLG00000005370	FNDC1
KB742815.1	793612	793747	ENSAPLG00000000015	SNORA29
KB742815.1	794451	796119	ENSAPLG00000006870	MRPL18
KB742677.1	901597	979085	ENSAPLG00000006712	LGR6
KB742677.1	1257323	1340139	ENSAPLG00000011423	PPP1R12B
KB742937.1	1047769	1055121	ENSAPLG00000003922	HECA
KB743625.1	1305574	1309530	ENSAPLG00000016092	ARL1
KB742444.1	198667	319304	ENSAPLG00000006313	SRBD1
KB742806.1	584587	683403	ENSAPLG00000003907	KIAA0825
KB742504.1	528568	627246	ENSAPLG00000012570	PHEX
KB742793.1	282061	388776	ENSAPLG00000007483	LIMCH1
KB743073.1	945731	1014369	ENSAPLG00000015807	PAPPA2
KB743336.1	222085	251265	ENSAPLG00000012126	----
KB743336.1	268100	295079	ENSAPLG00000012145	FEZ2
KB744033.1	810535	826065	ENSAPLG00000002580	HNF1A
KB744033.1	931756	951416	ENSAPLG00000004503	EIF4ENIF1
KB742791.1	540215	553201	ENSAPLG00000006662	----
KB742977.1	554520	555374	ENSAPLG00000002038	FAM84B
KB743610.1	226823	246458	ENSAPLG00000002733	PBX3
KB743610.1	526459	550940	ENSAPLG00000003982	SCAI
KB743610.1	573053	575791	ENSAPLG00000004379	OLFML2A
KB742648.1	323165	331833	ENSAPLG00000015709	----
KB742858.1	26420	26797	ENSAPLG00000001483	LAMTOR2
KB742386.1	600592	609493	ENSAPLG00000009937	LRP11
KB743171.1	39626	91688	ENSAPLG00000006453	KIAA0368
KB743171.1	132097	132383	ENSAPLG00000008339	----
KB743171.1	136621	146205	ENSAPLG00000008342	PTGR1
KB742632.1	94884	118262	ENSAPLG00000009176	CENPK
KB743728.1	936899	937034	ENSAPLG00000015664	----
KB743728.1	938371	951360	ENSAPLG00000015665	SCD
KB742875.1	1134219	1193942	ENSAPLG00000007735	BCL11A
KB742799.1	694596	736546	ENSAPLG00000013264	CNIH3
KB742824.1	1086222	1132563	ENSAPLG00000009214	STMN2
KB742565.1	17039	167553	ENSAPLG00000007060	EPHA5
KB742834.1	439791	498249	ENSAPLG00000013246	SHC3
KB742616.1	656470	898306	ENSAPLG00000012317	CROCC
KB742616.1	790368	794246	ENSAPLG00000012984	----
KB742616.1	797405	803754	ENSAPLG00000013276	EPHA2
KB744292.1	934481	958986	ENSAPLG00000009293	ITGB1
KB742563.1	770966	772775	ENSAPLG00000015612	IL19
KB742446.1	497992	507563	ENSAPLG00000015000	NCF2
KB742446.1	583256	597741	ENSAPLG00000002568	LAMC2
KB742446.1	720591	721817	ENSAPLG00000004838	HEBP2
KB742446.1	724684	724762	ENSAPLG00000000427	SNORD79
KB742446.1	771011	802429	ENSAPLG00000005341	RC3H1
KB743146.1	9152	11481	ENSAPLG00000001581	SDR42E1
KB743146.1	261008	736885	ENSAPLG00000002525	CDH13
KB744232.1	903434	903535	ENSAPLG00000000189	----
KB742414.1	858681	876042	ENSAPLG00000012449	ABLIM3
KB743584.1	430152	558867	ENSAPLG00000010164	WDR70
KB742491.1	811627	835051	ENSAPLG00000006547	ZFYVE16
KB742876.1	615973	624819	ENSAPLG00000016180	B4GALT1
KB742876.1	651251	652968	ENSAPLG00000016283	SPINK4
KB742876.1	737898	737986	ENSAPLG00000000049	----
KB742876.1	778987	795354	ENSAPLG00000002916	TMOD1
KB742850.1	125515	208420	ENSAPLG00000005161	GNAQ
KB743109.1	657983	681383	ENSAPLG00000005850	----
KB742383.1	529328	530221	ENSAPLG00000001596	PIGC
KB743638.1	172502	503638	ENSAPLG00000003740	NTM
KB742745.1	539097	543500	ENSAPLG00000004756	LYVE1
KB742745.1	554057	580744	ENSAPLG00000004936	MRVI1
KB743210.1	411957	418824	ENSAPLG00000006354	----
KB745378.1	112771	113694	ENSAPLG00000001576	KCNK13
KB743471.1	26859	52005	ENSAPLG00000004658	KIF9
KB742551.1	335941	429703	ENSAPLG00000014172	----
KB742551.1	351507	354978	ENSAPLG00000014178	----
KB743459.1	426510	434550	ENSAPLG00000003317	THOC7
KB744125.1	151271	199547	ENSAPLG00000008330	DMXL2
KB743964.1	47213	57827	ENSAPLG00000015978	----
KB743545.1	92595	293839	ENSAPLG00000012621	LTBP1
KB743545.1	348031	459018	ENSAPLG00000013557	TTC27
KB743543.1	324207	330617	ENSAPLG00000006331	GNG4
KB742583.1	407971	526221	ENSAPLG00000011352	MAN2A1
KB742787.1	91125	98172	ENSAPLG00000012835	CCDC112
KB742573.1	499511	506084	ENSAPLG00000014375	IDNK
KB744553.1	250903	261449	ENSAPLG00000015493	CREBRF
KB744699.1	477870	496115	ENSAPLG00000004775	ATCAY
KB743558.1	36153	40401	ENSAPLG00000006728	NOV
KB743751.1	434370	481880	ENSAPLG00000012949	PPP2R3B
KB744772.1	276372	287683	ENSAPLG00000002723	STAMBPL1
KB742716.1	389995	401465	ENSAPLG00000005941	SLC2A1
KB743922.1	132312	140894	ENSAPLG00000013301	UBE2Z
KB743922.1	143952	146171	ENSAPLG00000013381	ATP5G1
KB742803.1	42367	45905	ENSAPLG00000010040	----
KB744159.1	154646	160877	ENSAPLG00000013964	----
KB743143.1	400821	436636	ENSAPLG00000007708	CDC14B
KB743778.1	28632	35165	ENSAPLG00000004722	ESM1
KB743599.1	85901	114564	ENSAPLG00000003837	NOL6
KB743810.1	142646	145524	ENSAPLG00000012587	SLC35C2
KB743181.1	197437	357766	ENSAPLG00000012091	----
KB743181.1	219396	247381	ENSAPLG00000012352	NHEJ1
KB742606.1	68776	81847	ENSAPLG00000006104	----
KB743958.1	2125	2245	ENSAPLG00000000339	SNORA13
KB744240.1	224107	233063	ENSAPLG00000005457	NANS
KB746343.1	292805	292966	ENSAPLG00000001846	----
KB743403.1	3	3437	ENSAPLG00000008780	SHC1
KB743194.1	113661	130751	ENSAPLG00000012586	CECR1
KB742760.1	157884	275997	ENSAPLG00000013475	TULP4
KB744663.1	221998	226757	ENSAPLG00000014804	PDC
KB742634.1	203687	221088	ENSAPLG00000005613	----
KB742644.1	34455	168957	ENSAPLG00000006856	SPR
KB742644.1	83516	243766	ENSAPLG00000006898	EXOC6B
KB746390.1	175909	211654	ENSAPLG00000004933	NWD2
KB743474.1	836	4699	ENSAPLG00000010226	----
KB744904.1	65704	100075	ENSAPLG00000009965	----
KB743457.1	57698	84750	ENSAPLG00000012555	PPP2R5D
KB744788.1	18323	50275	ENSAPLG00000012151	----
KB743026.1	39745	44568	ENSAPLG00000003938	SRFBP1
KB743486.1	73502	74877	ENSAPLG00000006670	----
KB745044.1	27665	44060	ENSAPLG00000015349	LMNB1
KB742769.1	22421	55296	ENSAPLG00000016004	----
KB745540.1	12547	26578	ENSAPLG00000004014	----
KB744998.1	1525	31240	ENSAPLG00000003948	----
KB746511.1	6914	17361	ENSAPLG00000009243	----
KB746140.1	16804	23226	ENSAPLG00000009297	LIX1
KB744585.1	3836	20815	ENSAPLG00000013555	----
KB745576.1	11755	19827	ENSAPLG00000005506	----
KB748331.1	1203	7775	ENSAPLG00000002953	----
KB748331.1	9003	25447	ENSAPLG00000003022	----
KB747720.1	16748	16822	ENSAPLG00000000505	SNORD26
KB747720.1	18301	19835	ENSAPLG00000007439	TMEM179B
KB746089.1	483	5349	ENSAPLG00000005611	----
KB743233.1	6419	6711	ENSAPLG00000004305	----

## Sheet: Table S6
Table S6 Total GO terms of genes located in top 5% FST and θπ regions
Database Entry	Enriched Term	Gene Counts	P-Value	Enrichment
KW-0597	phosphoprotein	99	0.000652	1.3
GO:0005770	late endosome	7	0.00112657	5.97508
GO:0005737	cytoplasm	69	0.00188516	1.376
GO:0048471	perinuclear region of cytoplasm	15	0.00258616	2.51539
GO:0030027	lamellipodium	7	0.00439829	4.556
KW-0449	lipoprotein	17	0.00543	2.16
GO:0016020	membrane	34	0.00549105	1.60939
GO:0016323	basolateral plasma membrane	7	0.00771075	4.04978
GO:0035024	negative regulation of Rho protein signal transduction	3	0.00948199	19.9905
GO:0043034	costamere	3	0.0139317	16.4427
GO:0035249	synaptic transmission, glutamatergic	3	0.0182	14.28
GO:0003779	actin binding	8	0.0202037	2.90889
GO:0014069	postsynaptic density	4	0.028	6
GO:0030183	B cell differentiation	4	0.0280077	6.05772
GO:0005989	lactose biosynthetic process	2	0.0295416	66.6349
hsa04724	glutamatergic synapse	5	0.0307	4.15
GO:0090004	positive regulation of establishment of protein localization to plasma membrane	3	0.0356501	9.99524
GO:0043198	dendritic shaft	3	0.0372801	9.76286
GO:0030073	insulin secretion	3	0.0378646	9.67281
GO:0030100	regulation of endocytosis	3	0.0378646	9.67281
IPR006019	phosphotyrosine interaction (PID/PI)	2	0.038	51.55
GO:0007155	cell adhesion	10	0.0402245	2.17761
hsa04360	axon guidance	5	0.043	3.73
GO:0005829	cytosol	42	0.0435473	1.31938
KW-0770	synapse	8	0.0479	2.43
GO:0048487	beta-tubulin binding	3	0.048691	8.42365
GO:0009409	response to cold	3	0.0496823	8.32937
GO:0004871	signal transducer activity	6	0.0511677	2.97305
GO:0045335	phagocytic vesicle	3	0.0533472	8.01055
GO:0009897	external side of plasma membrane	6	0.053529	2.93344
GO:0071986	Ragulator complex	2	0.0559444	34.7124
GO:0005168	neurotrophin TRKA receptor binding	2	0.057578	33.6946
GO:0030424	axon	6	0.0620437	2.81452
GO:0030864	cortical actin cytoskeleton	3	0.0634369	7.26538
GO:0070307	lens fiber cell development	2	0.0675852	28.5578
GO:0014704	intercalated disc	3	0.0687041	6.94248
GO:0010977	negative regulation of neuron projection development	3	0.0709	6.81
GO:0005886	plasma membrane	49	0.0711309	1.23822
GO:0008201	heparin binding	5	0.0734374	3.15887
GO:1904322	cellular response to forskolin	2	0.0768622	24.9881
GO:0048672	positive regulation of collateral sprouting	2	0.0768622	24.9881
GO:0033598	mammary gland epithelial cell proliferation	2	0.0768622	24.9881
GO:0043005	neuron projection	6	0.0771	2.64
GO:0000082	G1/S transition of mitotic cell cycle	4	0.0814839	3.9197
GO:0005912	adherens junction	3	0.0824623	6.24823
KW-0628	postsynaptic cell membrane	5	0.0833	3.03
GO:0035235	ionotropic glutamate receptor signaling pathway	2	0.085	22.21
GO:0004559	alpha-mannosidase activity	2	0.0851188	22.4631
GO:0005524	ATP binding	10	0.0873	1.82
GO:0001750	photoreceptor outer segment	3	0.0881834	6.00791
GO:0008047	enzyme activator activity	3	0.0896743	5.94611
GO:0016301	kinase activity	6	0.089746	2.51661
GO:0005916	fascia adherens	2	0.0915006	20.8274
GO:0006631	fatty acid metabolic process	3	0.0944628	5.76648
GO:0016322	neuron remodeling	2	0.0951417	19.9905
IPR016040	NAD(P)-binding domain	5	0.0959	2.88
GO:0016358	dendrite development	2	0.0985	19.04

## Sheet: Table S7
Table S7 Summary of results from enrichment analysis of neuronal and lipid related in regions of top 5% FST and θπ
Database Entry	Enriched Term	Gene Counts	P-Value	Enrichment
KW-0597	phosphoprotein	99	0.000652	1.3
KW-0449	lipoprotein	17	0.00543	2.16
GO:0035249	synaptic transmission, glutamatergic	3	0.0182	14.28
GO:0014069	postsynaptic density	4	0.028	6
hsa04724	glutamatergic synapse	5	0.0307	4.15
GO:0043198	dendritic shaft	3	0.0373	9.76
IPR006019	phosphotyrosine interaction (PID/PI)	2	0.038	51.55
hsa04360	axon guidance	5	0.043	3.73
KW-0770	synapse	8	0.0479	2.43
GO:0005168	neurotrophin TRKA receptor binding	2	0.0576	33.69
GO:0030424	axon	6	0.062	2.81
GO:0010977	negative regulation of neuron projection development	3	0.0709	6.81
GO:0043005	neuron projection	6	0.0771	2.64
KW-0628	postsynaptic cell membrane	5	0.0833	3.03
GO:0035235	ionotropic glutamate receptor signaling pathway	2	0.085	22.21
GO:0005524	ATP binding	10	0.0873	1.82
GO:0006631	fatty acid metabolic process	3	0.0945	5.77
GO:0016322	neuron remodeling	2	0.0951	19.99
IPR016040	NAD(P)-binding domain	5	0.0959	2.88
GO:0016358	dendrite development	2	0.0985	19.04

## Sheet: Table S8
Table S8 gene name in top 1% sweep regions
Scaffold	Gene_start	Gene_end	Ensembl_gene_name	Offical_gene_name
KB742479.1	1924394	1936682	ENSAPLG00000002631	RAB22A
KB742479.1	1987407	1992041	ENSAPLG00000002898	C20orf85
KB742441.1	2370243	2844051	ENSAPLG00000016368	ADGRB3
KB742969.1	661159	815929	ENSAPLG00000011520	TMEM132C
KB742887.1	1264100	1327073	ENSAPLG00000008987	PLEKHA5
KB742554.1	48532	48666	ENSAPLG00000000277	SNORA47
KB742554.1	50043	74231	ENSAPLG00000001528	AGGF1
KB742554.1	2167199	2185468	ENSAPLG00000010826	----
KB742554.1	2470489	2497582	ENSAPLG00000012182	----
KB742781.1	1106745	1156636	ENSAPLG00000010128	PLEKHH2
KB742984.1	1700212	1827119	ENSAPLG00000009300	WWOX
KB742984.1	3453500	3505708	ENSAPLG00000010652	PLCG2
KB743045.1	1679284	1760545	ENSAPLG00000011316	CERS6
KB743435.1	631417	636405	ENSAPLG00000015940	----
KB742459.1	430327	524264	ENSAPLG00000010597	WNT7B
KB742459.1	2093796	2098567	ENSAPLG00000013304	----
KB742655.1	1835353	1938938	ENSAPLG00000006616	----
KB743402.1	816384	830357	ENSAPLG00000003808	CCND1
KB742448.1	1356671	1375005	ENSAPLG00000005769	CDK7
KB742448.1	1596590	1634627	ENSAPLG00000007600	PAPD4
KB742448.1	1679826	1743827	ENSAPLG00000007877	HOMER1
KB742617.1	1852400	1855813	ENSAPLG00000003207	TMEM52B
KB742652.1	25495	32765	ENSAPLG00000012520	TOPORS
KB743177.1	1158725	1180882	ENSAPLG00000012105	KLHL7
KB742840.1	911867	1053818	ENSAPLG00000013606	----
KB743157.1	96042	99504	ENSAPLG00000012585	PDCD5
KB743157.1	207365	222004	ENSAPLG00000013158	ZNF507
KB742402.1	577267	1038081	ENSAPLG00000004871	CTNNA3
KB742739.1	47000	98312	ENSAPLG00000012191	CLDN10
KB743073.1	1287272	1380131	ENSAPLG00000003528	----
KB742658.1	808333	1071440	ENSAPLG00000012994	GRIK2
KB743050.1	472040	507941	ENSAPLG00000008096	PNPLA8
KB742791.1	598429	792241	ENSAPLG00000006705	----
KB742791.1	1028132	1062563	ENSAPLG00000006758	PLPPR1
KB742791.1	1139820	1181306	ENSAPLG00000008012	GRIN3A
KB743610.1	563900	564816	ENSAPLG00000004377	RPL35
KB742858.1	4779	78753	ENSAPLG00000007792	----
KB743171.1	39626	91688	ENSAPLG00000006453	KIAA0368
KB743171.1	100915	125505	ENSAPLG00000007236	SMC2
KB743171.1	136621	146205	ENSAPLG00000008342	PTGR1
KB742632.1	488043	530093	ENSAPLG00000009292	RGS7BP
KB743728.1	220269	225974	ENSAPLG00000011982	----
KB742561.1	931481	994306	ENSAPLG00000012759	PIK3C3
KB743256.1	1152366	1189097	ENSAPLG00000002844	YLPM1
KB742799.1	588382	623056	ENSAPLG00000012723	NVL
KB742799.1	624273	630623	ENSAPLG00000012950	CNIH4
KB742900.1	181398	205623	ENSAPLG00000013762	----
KB742900.1	182030	182097	ENSAPLG00000000499	----
KB742900.1	182601	182697	ENSAPLG00000000562	----
KB742900.1	182853	182938	ENSAPLG00000000232	----
KB742430.1	758034	824399	ENSAPLG00000005733	SPATA17
KB742980.1	796281	844739	ENSAPLG00000007555	----
KB742785.1	718906	719028	ENSAPLG00000001638	----
KB743056.1	379450	404795	ENSAPLG00000015377	VSTM2A
KB744292.1	333080	337244	ENSAPLG00000007479	ZNF438
KB743013.1	20455	66779	ENSAPLG00000004867	CLCN3
KB743564.1	851013	875728	ENSAPLG00000013921	KIAA1524
KB743053.1	438043	446668	ENSAPLG00000006075	HAS2
KB742983.1	778409	810556	ENSAPLG00000006435	----
KB742876.1	734190	763015	ENSAPLG00000016318	NCBP1
KB742895.1	402358	484224	ENSAPLG00000007062	SPEF2
KB742895.1	603199	612002	ENSAPLG00000007705	SKP2
KB743121.1	45426	100015	ENSAPLG00000007563	TMPRSS15
KB742602.1	357177	358656	ENSAPLG00000011429	C5orf51
KB743459.1	394261	396794	ENSAPLG00000003311	SNTN
KB743868.1	259383	317660	ENSAPLG00000009218	DTWD2
KB742613.1	188275	244846	ENSAPLG00000008632	----
KB743572.1	353337	353960	ENSAPLG00000000959	C5orf30
KB743572.1	462079	472108	ENSAPLG00000010451	NUDT12
KB742640.1	491683	519437	ENSAPLG00000006031	RCL1
KB742640.1	559205	565664	ENSAPLG00000006614	CDC37L1
KB743543.1	146812	204505	ENSAPLG00000004422	ARID4B
KB746632.1	246623	293555	ENSAPLG00000012563	PDS5A
KB742787.1	91125	98172	ENSAPLG00000012835	CCDC112
KB742573.1	235434	259441	ENSAPLG00000013969	RASEF
KB742573.1	499511	506084	ENSAPLG00000014375	IDNK
KB742741.1	269999	270801	ENSAPLG00000014256	----
KB742597.1	429994	442903	ENSAPLG00000002713	PHC1
KB742597.1	460760	460918	ENSAPLG00000001989	----
KB742544.1	6451	6684	ENSAPLG00000002276	MRPL17
KB744159.1	325645	328949	ENSAPLG00000014294	FST
KB743120.1	218056	256675	ENSAPLG00000010983	SLC38A9
KB744087.1	87702	99398	ENSAPLG00000001554	C5orf34
KB743778.1	79397	104766	ENSAPLG00000004801	----
KB743466.1	331493	331681	ENSAPLG00000015554	----
KB745911.1	292663	309772	ENSAPLG00000002434	UNC93A
KB745911.1	319170	323351	ENSAPLG00000002482	----
KB744573.1	2002	28540	ENSAPLG00000006280	----
KB744638.1	39845	65973	ENSAPLG00000007706	EDEM3
KB743173.1	250729	256962	ENSAPLG00000007562	----
KB744936.1	46540	68424	ENSAPLG00000005023	----
KB744294.1	45810	117286	ENSAPLG00000002754	MEGF10
KB744645.1	71111	105882	ENSAPLG00000006250	EFNA5
KB743474.1	836	4699	ENSAPLG00000010226	----
KB742438.1	74414	116118	ENSAPLG00000009879	AACS
KB745111.1	88946	117634	ENSAPLG00000008400	----
KB743272.1	70598	70759	ENSAPLG00000000408	U1
KB749023.1	6561	26659	ENSAPLG00000008852	TTLL12
KB742769.1	54700	54791	ENSAPLG00000000326	SNORD121A
KB744462.1	4970	12557	ENSAPLG00000007069	SYNGAP1
KB744786.1	14207	14274	ENSAPLG00000000334	----
KB746140.1	16804	23226	ENSAPLG00000009297	LIX1
KB744585.1	3836	20815	ENSAPLG00000013555	----
KB743772.1	3736	20821	ENSAPLG00000005114	----
KB746175.1	1636	12789	ENSAPLG00000010290	----
KB744385.1	2098	15054	ENSAPLG00000009222	----
KB744779.1	967	3862	ENSAPLG00000015385	----
KB744779.1	7448	13182	ENSAPLG00000015392	----
KB746839.1	239	7736	ENSAPLG00000004652	----
KB746089.1	483	5349	ENSAPLG00000005611	----
KB743036.1	3429	8494	ENSAPLG00000014338	----
KB743782.1	4248	11973	ENSAPLG00000004964	SMAD2
KB745453.1	2777	8660	ENSAPLG00000007451	----
KB753412.1	2	3716	ENSAPLG00000005990	----
KB742554.1	48532	48666	ENSAPLG00000000277	SNORA47
KB742554.1	50043	74231	ENSAPLG00000001528	AGGF1
KB742459.1	2093796	2098567	ENSAPLG00000013304	----
KB742448.1	1356671	1375005	ENSAPLG00000005769	CDK7
KB742448.1	1596590	1634627	ENSAPLG00000007600	PAPD4
KB743157.1	96042	99504	ENSAPLG00000012585	PDCD5
KB743171.1	39626	91688	ENSAPLG00000006453	KIAA0368
KB743171.1	136621	146205	ENSAPLG00000008342	PTGR1
KB742876.1	778987	795354	ENSAPLG00000002916	TMOD1
KB742787.1	91125	98172	ENSAPLG00000012835	CCDC112
KB742573.1	499511	506084	ENSAPLG00000014375	IDNK
KB743474.1	836	4699	ENSAPLG00000010226	----
KB745540.1	12547	26578	ENSAPLG00000004014	----
KB746140.1	16804	23226	ENSAPLG00000009297	LIX1
KB744585.1	3836	20815	ENSAPLG00000013555	----
KB748331.1	1203	7775	ENSAPLG00000002953	----
KB748331.1	9003	25447	ENSAPLG00000003022	----
KB746089.1	483	5349	ENSAPLG00000005611	----

## Sheet: Table S9
Table S9 summary of transcriptome sequencing and mapping statistic
Tissue	Sample ID	Yield(Gbases)	Raw reads	Reads after QC	Mapped reads	Mapping rate	pair end reads length (bp)
Brain	MDNM1	6.52334	46695894	42697576	33696886	0.7892	150
	MDNM2	6.73531	48213196	43377680	34274036	0.7901	150
	MDNM3	6.2891	45019104	40628170	32381576	0.797	150
	MDZM1	6.84632	49007892	44534784	35174312	0.7898	150
	MDZM2	6.64777	47586588	43016580	34208442	0.7952	150
	MDZM3	7.14435	51141260	46199126	36677058	0.7939	150
	MDZM4	6.68299	47838696	43664464	34621218	0.7929	150
	PKM1	6.6752	47782976	43687420	35260334	0.8071	150
	CVM1	7.25119	51906010	48964154	37813860	0.7723	150
	MLM1	6.0187	43083556	39517004	32164962	0.814	150
	JDM1	6.33032	45314188	41483576	33012818	0.7958	150
	SMM1	6.14852	44012834	40045558	31626696	0.7898	150
	SXM1	7.20905	51604410	46822448	37424706	0.7993	150
	GYM1	6.53761	46798066	44162416	34651998	0.7846	150
Liver	MDNM1	6.10808	43723308	40053836	31970682	0.7982	150
	MDNM2	6.10701	43715688	40019660	31452422	0.7859	150
	MDNM3	6.00288	42970254	39378820	31395354	0.7973	150
	MDZM1	6.29192	45039294	41454866	32932392	0.7944	150
	MDZM2	6.91477	49497854	45130192	35034582	0.7763	150
	MDZM3	6.18255	44256430	40499458	31927568	0.7883	150
	MDZM4	6.3794	45665552	41749578	33322846	0.7982	150
	PKM1	6.74301	48268370	43954020	35460838	0.8068	150
	CVM1	7.94486	56871494	53703328	37477444	0.6979	150
	MLM1	7.2994	52251162	47894646	37593574	0.7849	150
	JDM1	6.02981	43163052	39855746	31789240	0.7976	150
	SMM1	6.47902	46378628	42479330	33394328	0.7861	150
	SXM1	7.23065	51758992	47646232	38212744	0.802	150
	GYM1	6.77484	48496190	44793114	35311502	0.7883	150
Breast_Muscle	MDNM1	5.91344	42330048	38432526	25710298	0.669	150
	MDNM2	5.59404	40043720	36324980	24732144	0.6809	150
	MDNM3	7.1204	50969818	46606970	31724684	0.6807	150
	MDZM1	5.95087	42597978	37664180	22867440	0.6071	150
	MDZM2	7.43092	53192624	48348872	29034726	0.6005	150
	MDZM3	6.6215	47398538	43348790	31333914	0.7228	150
	MDZM4	7.30954	52323730	47728832	31420280	0.6583	150
	PKM1	6.32083	45246266	41452780	27707038	0.6684	150
	CVM1	8.30699	59463742	56342608	37925068	0.6731	150
	MLM1	6.4652	46279732	43807134	29906778	0.6827	150
	JDM1	6.40196	45827048	42034528	27450844	0.6531	150
	SMM1	5.8307	41737786	38506612	23877520	0.6201	150
	SXM1	6.55891	46950524	42737868	28331588	0.6629	150
	GYM1	7.26466	52002472	49592624	31670964	0.6386	150
Total		278.618
